# Supplementary material for: Responses to Medical Treatment in 192 Patients with Pancreatic Neuroendocrine Neoplasms Referred to the Copenhagen Neuroendocrine Tumour Centre in 2000–2020
Source: Cancers (Basel). 2024 Mar 18;16(6):1190. doi: 10.3390/cancers16061190 (PMC10968806; doi:10.3390/cancers16061190)
Supplement: Supplementary file 1 [file cancers-16-01190-s001.zip]

Archive with 1 entries (1 files):
- cancers-2888957-supplementary.pdf
